# Supplementary material for: Streptococcus suis Encodes Multiple Allelic Variants of a Phase-Variable Type III DNA Methyltransferase, ModS, That Control Distinct Phasevarions
Source: mSphere. 2021 May 12;6(3):e00069-21. doi: 10.1128/mSphere.00069-21 (PMC8125046; doi:10.1128/mSphere.00069-21)
Supplement: DATA SET S1 [file mSphere.00069-21-s001.xlsx]

## Sheet: ALL
LSS89; ModS1
modS1 19repeats
motifString	centerPos	modificationType	fraction	nDetected	nGenome	groupTag	partnerMotifString	meanScore	meanIpdRatio	meanCoverage	objectiveScore
GAAGNNNNNTTC	2	m6A	1	470	470	GAAGNNNNNTTC		189.277	5.34881	135.33	88960
GAAHNNNNCTTC	2	m6A	1	330	330	GAAHNNNNCTTC		183.942	4.50312	143.564	60701
GCD	0	modified_base	0.022111	3336	150875	GCD		49.1013	1.7079	188.371	5302.33
WNNGAAGNNNNNCTCW	5	m6A	0.21875	21	96	WNNGAAGNNNNNCTCW		64.3333	2.43476	190.19	344.04
modS1 20 repeats
motifString	centerPos	modificationType	fraction	nDetected	nGenome	groupTag	partnerMotifString	meanScore	meanIpdRatio	meanCoverage	objectiveScore
GAAGNNNNNTTC	2	m6A	1	472	472	GAAGNNNNNTTC		479.852	5.33483	387.265	226490
GAAHNNNNCTTC	2	m6A	1	330	330	GAAHNNNNCTTC		450.585	4.52173	405.467	148693
GCD	0	modified_base	0.0830749	12537	150912	GCD		52.1004	1.54364	417.361	69591.8
modS1 21 repeats
motifString	centerPos	modificationType	fraction	nDetected	nGenome	groupTag	partnerMotifString	meanScore	meanIpdRatio	meanCoverage	objectiveScore
GCGAT	3	m6A	0.999301	2859	2861	GCGAT		217.882	3.75484	198.659	622533	ModS1
GAAGNNNNNTTC	2	m6A	1	472	472	GAAGNNNNNTTC		223.049	4.73246	182.987	105279
GAAHNNNNCTTC	2	m6A	1	330	330	GAAHNNNNCTTC		211.567	3.97345	192.082	69817
GAAGNNNNNCTCA	2	m6A	0.163043	15	92	GAAGNNNNNCTCA		78.2667	2.24867	193.533	229.478
SS1058; ModS2
modS2 17 repeats
motifString	centerPos	modificationType	fraction	nDetected	nGenome	groupTag	partnerMotifString	meanScore	meanIpdRatio	meanCoverage	objectiveScore
GYTANNNNNNNNTTC	3	m6A	1	541	541	GYTANNNNNNNNTTC/GAANNNNNNNNTARC	GAANNNNNNNNTARC	338.044	4.53893	289.531	182882
GAANNNNNNNNTARC	2	m6A	1	541	541	GYTANNNNNNNNTTC/GAANNNNNNNNTARC	GYTANNNNNNNNTTC	294.165	4.01717	284.244	159143
GCWWHNNNNGC	0	modified_base	0.228433	752	3292	GCWWHNNNNGC	58.9149	291.689	1.6373	11730.7
BGNCTGVDCA	3	m4C	0.183575	76	414	BGNCTGVDCA	65.9474	269.474	2.09289	1090.04
GABCGRDNNNNGC	1	m6A	0.212121	21	99	GABCGRDNNNNGC	73.8571	294.095	1.87095	384.182
GCCTGVNYNGC	2	m4C	0.265957	25	94	GCCTGVNYNGC	77.16	263.52	2.2252	373.459
modS2 18 repeats
VTCATC	3	m6A	0.999584	4810	4812	VTCATC		203.321	4.22856	179.177	977606	ModS2
GYTANNNNNNNNTTC	3	m6A	1	541	541	GYTANNNNNNNNTTC/GAANNNNNNNNTARC	GAANNNNNNNNTARC	235.418	4.53963	188.591	127361
GAANNNNNNNNTARC	2	m6A	0.996303	539	541	GYTANNNNNNNNTTC/GAANNNNNNNNTARC	GYTANNNNNNNNTTC	206.137	4.0131	184.842	110738
GCVBBNNNDGC	1	m4C	0.153723	481	3129	GCVBBNNNDGC		67.8316	1.95971	188.04	6048.43
GCWWHNNNNGC	0	modified_base	0.164388	541	3291	GCWWHNNNNGC		56.4954	1.71298	193.606	6018.56
modS2 19 repeats
motifString	centerPos	modificationType	fraction	nDetected	nGenome	groupTag	partnerMotifString	meanScore	meanIpdRatio	meanCoverage	objectiveScore
GYTANNNNNNNNTTC	3	m6A	1	541	541	GAANNNNNNNNTARC/GYTANNNNNNNNTTC	GAANNNNNNNNTARC	722.994	4.9076	671.603	391140
GAANNNNNNNNTARC	2	m6A	1	541	541	GAANNNNNNNNTARC/GYTANNNNNNNNTTC	GYTANNNNNNNNTTC	624.471	4.44791	659.041	337839
GCW	0	modified_base	0.138696	16962	122296	GCW		56.086	1.51187	678.907	160764
GCVBBNNNNGC	1	m4C	0.2967	1061	3576	GCVBBNNNNGC		98.2752	1.80372	662.133	34933.8
GCTRBVRNNGC	1	m4C	0.157895	87	551	GCTRBVRNNGC		102.989	1.61793	610.667	1701.53
GAGCGDNNNNNGC	1	m6A	0.290698	25	86	GAGCGDNNNNNGC		125.44	1.9704	679.76	1031.51
