# Supplementary material for: Streptococcus suis Encodes Multiple Allelic Variants of a Phase-Variable Type III DNA Methyltransferase, ModS, That Control Distinct Phasevarions
Source: mSphere. 2021 May 12;6(3):e00069-21. doi: 10.1128/mSphere.00069-21 (PMC8125046; doi:10.1128/mSphere.00069-21)
Supplement: DATA SET S2 [file mSphere.00069-21-s002.xlsx]

## Sheet: Summary
ModS1 A600 readings (Triplicates)
Timepoint (Hour)	1	2	3	4	5	6	7	8	9	10	11	12	13	14	15	16
Average ModS1-ON	0.114433	0.1241	0.157067	0.179867	0.186767	0.1886	0.190233	0.194367	0.198067	0.201133	0.201533	0.196433	0.1911	0.186833	0.181633	0.1763
St. Dev. ModS1-ON	0.00124231	0.00434856	0.00460326	0.00459674	0.00519615	0.00528804	0.00581292	0.00632376	0.00644696	0.00662595	0.00702092	0.00743325	0.00847723	0.00981903	0.0106702	0.011212
Average ModS1-OFF	0.1151	0.122733	0.160267	0.185867	0.197733	0.203333	0.2089	0.213833	0.219267	0.2246	0.227633	0.225533	0.222433	0.220033	0.216867	0.2138
St. Dev. ModS1-OFF	0.000416332	0.000378592	0.000378596	0.000754988	0.00117899	0.00146401	0.0019975	0.0019	0.00222711	0.00230073	0.00285366	0.00325627	0.0040501	0.0041509	0.0043062	0.00445009
T test (Paired, two tail)	0.525421	0.276007	0.243367	0.0794977	0.0259065	0.0174138	0.0121382	0.0124761	0.0159066	0.0194264	0.0156175	0.0145666	0.0130699	0.0112769	0.00956086	0.00866359
	0.525421
ModS2 A600 readings (Triplicates)
Timepoint (Hour)	1	2	3	4	5	6	7	8	9	10	11	12	13	14	15	16
Average ModS2-ON	0.113467	0.1142	0.1425	0.1563	0.160433	0.160833	0.162167	0.161533	0.161867	0.162833	0.167067	0.1687	0.169533	0.174267	0.176933	0.181867
St. Dev. ModS2-ON	0.000818534	0.00274287	0.0012583	0.00785133	0.00707602	0.00825126	0.00741912	0.00570644	0.0071905	0.00819898	0.00859787	0.0085705	0.00867929	0.00774404	0.00739617	0.00831043
Average ModS2-OFF	0.1127	0.1122	0.147833	0.162567	0.1632	0.164767	0.1653	0.164033	0.1624	0.160567	0.158433	0.1586	0.159767	0.159167	0.159633	0.162533
St. Dev. ModS2-OFF	0	0.000550758	0.00150997	0.00635164	0.00407063	0.00462638	0.00871092	0.010289	0.00827184	0.00820387	0.00659394	0.00648254	0.00581033	0.00545191	0.00492375	0.0047571
T test (Paired, two tail)	0.207838	0.06817	0.0381668	0.0597412	0.253161	0.41637	0.584859	0.564122	0.910945	0.770649	0.152276	0.0805891	0.0902946	0.0410524	0.0149071	0.0152191
ModS A600 readings
Timepoint (Hour)	1	2	3	4	5	6	7	8	9	10	11	12	13	14	15	16
ModS1-ON	0.113	0.1227	0.1551	0.1782	0.1853	0.1875	0.1891	0.1944	0.1989	0.2025	0.2044	0.199	0.1947	0.1912	0.1863	0.1818
	0.1151	0.1247	0.1585	0.1823	0.1904	0.1934	0.196	0.2011	0.2067	0.2117	0.2137	0.2097	0.2051	0.2013	0.1966	0.1919
	0.1152	0.1249	0.1576	0.1791	0.1846	0.1849	0.1856	0.1876	0.1886	0.1892	0.1865	0.1806	0.1735	0.168	0.162	0.1552
ModS1-OFF	0.1154	0.1231	0.1621	0.1878	0.1998	0.2058	0.2118	0.2176	0.224	0.2305	0.2339	0.2318	0.2295	0.2276	0.226	0.2239
	0.1151	0.1229	0.1606	0.1866	0.199	0.2049	0.2118	0.2167	0.2227	0.2287	0.2332	0.2317	0.2292	0.2274	0.225	0.2225
	0.1148	0.1222	0.1581	0.1832	0.1944	0.1993	0.2031	0.2072	0.2111	0.2146	0.2158	0.2131	0.2086	0.2051	0.1996	0.195
ModS2-ON	0.1129	0.1143	0.1435	0.1551	0.1615	0.1621	0.1614	0.1635	0.1616	0.1565	0.1642	0.1694	0.167	0.1755	0.1779	0.1842
	0.1139	0.1137	0.143	0.1608	0.1642	0.1677	0.1725	0.169	0.1714	0.1788	0.1738	0.1711	0.1761	0.1781	0.1805	0.1848
	0.1136	0.1146	0.141	0.153	0.1556	0.1527	0.1526	0.1521	0.1526	0.1532	0.1632	0.1656	0.1655	0.1692	0.1724	0.1766
ModS2-OFF	0.1125	0.1112	0.1473	0.1625	0.1657	0.167	0.165	0.1649	0.1618	0.1598	0.1561	0.1573	0.1547	0.1555	0.1573	0.1601
	0.1123	0.1122	0.1478	0.1639	0.1635	0.1645	0.167	0.1658	0.1648	0.163	0.1583	0.157	0.1626	0.162	0.1625	0.1672
	0.1133	0.1132	0.1484	0.1613	0.1604	0.1628	0.1639	0.1614	0.1606	0.1589	0.1609	0.1615	0.162	0.16	0.1591	0.1603
